# Supplementary material for: Prediction of Patient Outcomes in Locally Advanced Cervical Carcinoma Following Chemoradiotherapy—Comparative Effectiveness of Magnetic Resonance Imaging and 2-Deoxy-2-[18F]fluoro-D-glucose Imaging
Source: Cancers (Basel). 2024 Jan 23;16(3):476. doi: 10.3390/cancers16030476 (PMC10854890; doi:10.3390/cancers16030476)
Supplement: Supplementary file 1 [file cancers-16-00476-s001.zip]

Archive with 1 entries (1 files):
- cancers-2805937-supplementary.pdf
